# Supplementary material for: Eczema is a shared risk factor for anxiety and depression: A meta-analysis and systematic review
Source: PLoS One. 2022 Feb 18;17(2):e0263334. doi: 10.1371/journal.pone.0263334 (PMC8856547; doi:10.1371/journal.pone.0263334)
Supplement: S1 Data — (XLSX) [file pone.0263334.s001.xlsx]

## Sheet: Original data
NO.	Study ID	Study design	Region	Sample size	n-case	n-control	Age(years)	Sex (females/males)	OR	95%LCI	95%UCI	Diagnosis of eczema	Diagnosis of Depression/Anxiety	Outcome	Adjustments	Statistical analysis	follow-up time	population period	NOS-score
1.1	Shirata, 1996	Case-control	Japan	129	64	65	Case: 26.2±7.1 Control: 26.6±7.1	Case: 42/22 Control: 43/22	6.89	3.087	15.38	Patients who were and/or had been treated by a physician during the 1-y period from April 1994 until May 1995	A depressive mood according to the GHQ Slightly affected depressive mood defined as a GHQ score of 3-4 Moderately affected depressive mood defined as a GHQ score ≥5 (Depression subscale)	Depression	NA	Chi-square test	NA	NA	7
1.2	Shirata, 1996	Case-control	Japan	129	64	65	Case: 26.2±7.1 Control: 26.6±7.1	Case: 42/22 Control: 43/22	50.75	6.631	388.388	Patients who were and/or had been treated by a physician during the 1-y period from April 1994 until May 1995	Defined according to GHQ Slightly affected defined as a GHQ score of 3-4 Moderately affected defined as a GHQ score ≥ 5 (Anxiety subscale)	Anxiety	NA	Chi-square test	NA	NA	7
2.1	Hashiro, 1997	Case-control	Japan	79	45	34	16-57	Case: 26/19 Control: 18/16	1.92	0.747	4.932	Rajka et al. and Yokozeki et al	SDS≥40 (Japanese criteria)	Depression	NA	Chi-square test	NA	NA	6
2.2	Hashiro, 1997	Case-control	Japan	79	45	34	16-57	Case: 26/19 Control: 18/16	1.533	0.577	4.068	Rajka et al. and Yokozeki et al		Anxiety	NA	Chi-square test	NA	NA	6
3	Zachariae, 2004	Case-control	Denmark	388	95	293	Mean age: Case: 30.1 Control: 44.2	Case: 59/36 Control: 187/106	5.862	3.467	9.911	Outpatient clinics of a dermatology department or as hospitalized patients with AD	BDI-II	Depression	NA	Chi-square test	NA	NA	7
4	Cvetkovski, 2006	Cohort	Denmark	614	NA	NA	Baseline: 35.8	408/213	0.7	0.3	1.5	Past flexural eczema or currently diagnosed AD by a dermatologist	BDI-II	Depression	Age, sex, diagnostic and sub_x0002_diagnostic groups, severity, disease duration, socioeconomic status and occupation	Poisson regression models	1 year	Between October 2001 and November 2002	6
5	Schmitt, 2009	Case-control	Germany	7538	3769	3769	≥15	Case: 2644/1125 Control: 2644/1125	1.42	1.13	1.79	ICD-10 L20	ICD-10 F30–39	Depression	Age, sex, presence ⁄ absence of asthma, presence ⁄ absence of allergic rhinitis, and total number of physician visits within study period for reasons other than AE (as an indicator for overall health services utilization)	Multivariate logistic regression	NA	NA	8
6	Schmitt, 2011	Cohort	Germany	1529	367	1162	10	738/791	1.13	0.75	1.72	Physician-diagnosed	German Strength and Diffi- culties Questionnaire (SDQ), parent version	Depression	Sex, location, household income, breast-feeding, single parent, early pet exposure, day care within infancy, parental history for eczema, pregnancy unplanned/unintended, allergic asthma/allergic rhinitis (ever, physician-diagnosed)	Multivariate logistic regression models	10 years	Between 1997 and 1999	7
7	Zachariae, 2012	Case-control	Denmark	40	20	20	Case: 31.4±12.7 Control: 41.2±15	Case: 12/8 Control: 16/4	18.379	0.958	352.568	Dermatologists' diagnosis of AD	BDI-13	Depression	NA	Chi-square test	NA	NA	6
8	Covaciu, 2013	Cohort	Sweden	3156 (missing data: 80)	508	2648	8	1607/1629	2.006	1.454	2.768	Doctors' diagnosis of eczema from the age of 7	Subscale of EQ-5D	Depression/Anxiety	NA	Chi-square test	8 years	Between 1994 and 1996	6
9	Cheng, 2015	Cohort	China	16416	8208	8208	≥12	Case: 3272/4936 Control: 3272/4936	5.097	4.069	6.385	ICD-9-CM: 691 or 691.8	ICD-9-CM codes: 296.2X, 296.3X, 300.4 and 311 ICD-9-CM codes: 300 except 300.04 and 300.03	Depression/Anxiety	NA	Chi-square test	Between January 1, 1998 and December 31, 2008 to December 31st, 2011	Between January 1, 1998 and December 31, 2008	9
9.1	Cheng, 2015	Cohort	China	16416	8208	8208	≥12	Case: 3272/4936 Control: 3272/4936	5.44	3.99	7.44	ICD-9-CM: 691 or 691.8	ICD-9-CM codes: 296.2X, 296.3X, 300.4 and 311	Depression	Adjusted by demographic data and allergic comorbidities and atopic dermatitis as a binary variable	Cox regression model	Between January 1, 1998 and December 31, 2008 to December 31st, 2011	Between January 1, 1998 and December 31, 2008	9
9.2	Cheng, 2015	Cohort	China	16416	8208	8208	≥12	Case: 3272/4936 Control: 3272/4936	3.57	2.55	4.98	ICD-9-CM: 691 or 691.8	ICD-9-CM codes: 300 except 300.04 and 300.03	Anxiety	Adjusted by demographic data and allergic comorbidities and atopic dermatitis as a binary variable	Cox regression model	Between January 1, 1998 and December 31, 2008 to December 31st, 2011	Between January 1, 1998 and December 31, 2008	9
10	Catal, 2016	Case-control	Turkey	154	80	74	3-5	Case: 42/38 Control: 33/41	0.586	0.198	1.734	Hanifin and Rajka criteria	ECI-4	Depression/Anxiety	NA	Chi-square test	NA	June 2013 and January 2014	6
10.1	Catal, 2016	Case-control	Turkey	154	80	74	3-5	Case: 42/38 Control: 33/41	0.456	0.04	5.133	Hanifin and Rajka criteria	ECI-4	Depression	NA	Chi-square test	NA	June 2013 and January 2014	6
10.2	Catal, 2016	Case-control	Turkey	154	80	74	3-5	Case: 42/38 Control: 33/41	0.638	0.193	2.106	Hanifin and Rajka criteria	ECI-4	Anxiety	NA	Chi-square test	NA	June 2013 and January 2014	6
11.1	Drucker, 2016	Case-control	USA	65612	16403	49209	Mean age: 48	Case: 10006/6397 Control: 30017/19192	1.541	1.445	1.644	According to ICD-9 code 691.8	NA	Depression	NA	Chi-square test	NA	NA	7
11.2	Drucker, 2016	Case-control	USA	65612	16403	49209	Mean age: 48	Case: 10006/6397 Control: 30017/19192	1.683	1.572	1.803	According to ICD-9 code 691.8	NA	Anxiety	NA	Chi-square test	NA	NA	7
12.1	Nanda, 2016	Cohort	USA	546	45	499	7	247/299	0.6	0.2	1.9	≥1 aeroallergen SPT positive and frequent skin scratching for 6 months and 1 other symptom for 6 months (redness/red spots, raised bumps, or rough dry skin) at age 4 years	Depression subscale BASC-2 T score >59	Depression	NA	Logistic regression	7 years	Born between 2001 and 2003	6
12.2	Nanda, 2016	Cohort	USA	546	45	499	7	247/299	1.4	0.7	3.1	≥1 aeroallergen SPT positive and frequent skin scratching for 6 months and 1 other symptom for 6 months (redness/red spots, raised bumps, or rough dry skin) at age 4 years	Anxiety subscale BASC-2 T score >59	Anxiety	NA	Logistic regression	7 years	Born between 2001 and 2003	6
13	Johansson, 2017	Cohort	Sweden	3606	1178	2428	10-18	NA	0.84	0.63	1.12	Parental questionnaires and include report of dry skin in combination with itchy skin lesions on age-specific locations and/or reported doctor’s diagnosis of eczema in the latest 12 months	Based on prescribed drugs for depression derived from Swedish Prescribed Drug Register (SPDR)	Depression	NA	Logistic regression	16	Born between February 1994 and November 1996	7
14	Brew, 2018	Cohort	Sweden	14197	3152	11045	9	7036/7161	1.23	1.09	1.38	Parental questionnaire	Screen for Child Anxiety Related Emotional Disorders (SCARED) and Shortened Mood and Feelings (SMFQ) questionnaires answered by parents	Depression/Anxiety	Sex, gestational age, birth weight, maternal age at delivery, parent’s birth country	NA	Until the children were 9 years old	Born between July 1998 and June 2006	7
15	Choi, 2018	Case-control	Korea	42222	21111	21111	≥19	Case: 12495/8616 Control: 12477/8634	2.36	1.48	3.74	Self-reported AD diagnosis	Self-reported diagnosis of depression by a doctor at any point in the respondent’s lifetime	Depression	Age, sex, current smoking status, current drinking status, preference for low sodium intake, BMI, and year	Multivariable regression model	NA	NA	6
16	Sato, 2018	Cohort	Sweden	201090	1439	199651	17-20	Male	1.43	1.21	1.69	Based on the record review and diagnoses conducted by a physician at the conscription assessment	Depression defined as the sum of dispensed antidepressant equivalent to a use for $180 d within 365 d in the Prescription Register	Depression	NA	Cox proportional hazards regression	30-40 years	Born from 1 January 1952 to 31 December	6
17	Thyssen, 2018	Cohort	Denmark	4269495	10038	4259457	Case: 38.3±13(mild) 42.8±15(moderate to Severe) Reference: 48±17.9	Case: 6465/3573 Reference: 2171073/2088384	1.531	1.231	1.903	According to either ICD-8 code 691 or ICD-10 code L20 given by a dermatologist	Depression defined according to either ICD-8 code 296.09, 296.29, 296.99, 298.09, 300.19, or 300,49 or ICD-10 code F32-33 Anxiety defined according to either ICD-8 code 300.0, 300.2, or ICD-10 code F40-41	Depression/Anxiety	NA	Chi-square test	15 years	The study start was set to January 1, 1997, or the date where an individual first received an adult diagnosis of AD, whichever came last	7
17.1	Thyssen, 2018	Cohort	Denmark	4269495	10038	4259457	Case: 38.3±13(mild) 42.8±15(moderate to Severe) Reference: 48±17.9	Case: 6465/3573 Reference: 2171073/2088384	1.479	1.134	1.928	According to either ICD-8 code 691 or ICD-10 code L20 given by a dermatologist	According to either ICD-8 code 296.09, 296.29, 296.99, 298.09, 300.19, or 300,49 or ICD-10 code F32-33	Depression	NA	Chi-square test	15 years	The study start was set to January 1, 1997, or the date where an individual first received an adult diagnosis of AD, whichever came last	7
17.2	Thyssen, 2018	Cohort	Denmark	4269495	10038	4259457	Case: 38.3±13(mild) 42.8±15(moderate to Severe) Reference: 48±17.9	Case: 6465/3573 Reference: 2171073/2088384	1.643	1.125	2.398	According to either ICD-8 code 691 or ICD-10 code L20 given by a dermatologist	According to either ICD-8 code 300.0,300.2, or ICD-10 code F40-41	Anxiety	NA	Chi-square test	15 years	The study start was set to January 1, 1997, or the date where an individual first received an adult diagnosis of AD, whichever came last	7
18	Kauppi, 2019	Retrospective cohort study	Finland	98053	57690	40363	Case: 31.8±16.9 Reference: 45.7±19.4	Case: 36460/21230 Reference: 25832/14531	1.398	1.346	1.452	ICD-9 code 6918B and ICD-10 code L20.0	Depression according to Finnish version of ICD-9 2961, 2968A, 3004A; ICD-10 F32, F33, F34.1 Anxiety according to Finnish version of ICD-9 3000A–C, 3002B–D, 3002X, 3003A; ICD-10 F40–F42	Depression/Anxiety	NA	Chi-square test	Subjects reached 25 years old or more	1st January 1987 and 31st December 2014	7
18.1	Kauppi, 2019	Retrospective cohort study	Finland	98053	57690	40363	Case: 31.8±16.9 Reference: 45.7±19.4	Case: 36460/21230 Reference: 25832/14531	1.23	1.17	1.29	ICD-9 code 6918B and ICD-10 code L20.0	According to Finnish version of ICD-9 2961, 2968A, 3004A; ICD-10 F32, F33, F34.1	Depression	Age and sex	Chi-square test	Subjects reached 25 years old or more	1st January 1987 and 31st December 2014	7
18.2	Kauppi, 2019	Retrospective cohort study	Finland	98053	57690	40363	Case: 31.8±16.9 Reference: 45.7±19.4	Case: 36460/21230 Reference: 25832/14531	1.14	1.07	1.22	ICD-9 code 6918B and ICD-10 code L20.0	According to Finnish version of ICD-9 3000A–C, 3002B–D, 3002X, 3003A; ICD-10 F40–F42	Anxiety	Age and sex	Chi-square test	Subjects reached 25 years old or more	1st January 1987 and 31st December 2014	7
19	Teichgräber, 2021	Retrospective case-control	Germany	14122	7061	7061	5-17	Case: 3771/3290 Control: 3771/3290	1.5	1.37	1.64	ICD-10. L20-L30	ICD-10: F32, F33, F41.2	Depression	NA	Multivariate logistic regression	NA	NA	9
19.1	Teichgräber, 2021	Retrospective case-control	Germany	7542	3771	3771	5-17	Females only	1.43	1.26	1.61	ICD-10. L20-L30	ICD-10: F32, F33, F41.2	Depression	NA	Multivariate logistic regression	NA	NA	9
19.2	Teichgräber, 2021	Retrospective case-control	Germany	6580	3290	3290	5-17	Males only	1.58	1.39	1.8	ICD-10. L20-L30	ICD-10: F32, F33, F41.2	Depression	NA	Multivariate logistic regression	NA	NA	9
20.1	Vittrup, 2021	Cohort	Denmark	157113	14283	142830	0-17	Case: 8138/6145 Reference: 81380/6145	0.5	0.18	1.42	ICD-10 code L20	ICD-10 code F32-33	Depression	sex, age, socioeconomic status, country of origin, somatic comorbidities, and the variable asthma/hay fever/food allergy	Cox regression models	5-18years (followed until either 31 December 2017, their 18th birthday, death, emigration or occurrence of an endpoint)	Children born in Denmark between 1 January 1995 and 31 December 2012	9
20.2	Vittrup, 2021	Cohort	Denmark	157113	14283	142830	0-17	Case: 8138/6145 Reference: 81380/6145	1.29	0.84	2	ICD-10 code L20	ICD-10 code F40-41	Anxiety	sex, age, socioeconomic status, country of origin, somatic comorbidities, and the variable asthma/hay fever/food allergy	Cox regression models	5-18years (followed until either 31 December 2017, their 18th birthday, death, emigration or occurrence of an endpoint)	Children born in Denmark between 1 January 1995 and 31 December 2012	9

## Sheet: Total
NO.	Study ID	Study design	Region	Sample size	n-case	n-control	Age(years)	Sex (females/males)	OR	95%LCI	95%UCI	Diagnosis of eczema	Diagnosis of Depression/Anxiety	Outcome	Adjustments	Statistical analysis	follow-up time	population period	NOS-score
1.1	Shirata, 1996	Case-control	Japan	129	64	65	Case: 26.2±7.1 Control: 26.6±7.1	Case: 42/22 Control: 43/22	50.75	6.631	388.388	Patients who were and/or had been treated by a physician during the 1-y period from April 1994 until May 1995	A depressive mood according to the GHQ Slightly affected depressive mood defined as a GHQ score of 3-4 Moderately affected depressive mood defined as a GHQ score ≥5 (Depression subscale)	Depression	NA	Chi-square test	NA	NA	7
2.1	Hashiro, 1997	Case-control	Japan	79	45	34	16-57	Case: 26/19 Control: 18/16	1.92	0.747	4.932	Rajka et al. and Yokozeki et al	SDS≥40 (Japanese criteria)	Depression	NA	Chi-square test	NA	NA	6
3	Zachariae, 2004	Case-control	Denmark	388	95	293	Mean age: Case: 30.1 Control: 44.2	Case: 59/36 Control: 187/106	5.862	3.467	9.911	Outpatient clinics of a dermatology department or as hospitalized patients with AD	BDI-II	Depression	NA	Chi-square test	NA	NA	7
4	Cvetkovski, 2006	Cohort	Denmark	614	NA	NA	Baseline: 35.8	408/213	0.7	0.3	1.5	Past flexural eczema or currently diagnosed AD by a dermatologist	BDI-II	Depression	Age, sex, diagnostic and sub_x0002_diagnostic groups, severity, disease duration, socioeconomic status and occupation	Poisson regression models	1 year	Between October 2001 and November 2002	6
5	Schmitt, 2009	Case-control	Germany	7538	3769	3769	≥15	Case: 2644/1125 Control: 2644/1125	1.42	1.13	1.79	ICD-10 L20	ICD-10 F30–39	Depression	Age, sex, presence ⁄ absence of asthma, presence ⁄ absence of allergic rhinitis, and total number of physician visits within study period for reasons other than AE (as an indicator for overall health services utilization)	Multivariate logistic regression	NA	NA	8
6	Schmitt, 2011	Cohort	Germany	1529	367	1162	10	738/791	1.13	0.75	1.72	Physician-diagnosed	German Strength and Diffi- culties Questionnaire (SDQ), parent version	Depression	Sex, location, household income, breast-feeding, single parent, early pet exposure, day care within infancy, parental history for eczema, pregnancy unplanned/unintended, allergic asthma/allergic rhinitis (ever, physician-diagnosed)	Multivariate logistic regression models	10 years	Between 1997 and 1999	7
7	Zachariae, 2012	Case-control	Denmark	40	20	20	Case: 31.4±12.7 Control: 41.2±15	Case: 12/8 Control: 16/4	18.379	0.958	352.568	Dermatologists' diagnosis of AD	BDI-13	Depression	NA	Chi-square test	NA	NA	6
8	Covaciu, 2013	Cohort	Sweden	3156 (missing data: 80)	508	2648	8	1607/1629	2.006	1.454	2.768	Doctors' diagnosis of eczema from the age of 7	Subscale of EQ-5D	Depression/Anxiety	NA	Chi-square test	8 years	Between 1994 and 1996	6
9	Cheng, 2015	Cohort	China	16416	8208	8208	≥12	Case: 3272/4936 Control: 3272/4936	5.097	4.069	6.385	ICD-9-CM: 691 or 691.8	ICD-9-CM codes: 296.2X, 296.3X, 300.4 and 311 ICD-9-CM codes: 300 except 300.04 and 300.03	Depression/Anxiety	NA	Chi-square test	Between January 1, 1998 and December 31, 2008 to December 31st, 2011	Between January 1, 1998 and December 31, 2008	9
10	Catal, 2016	Case-control	Turkey	154	80	74	3-5	Case: 42/38 Control: 33/41	0.586	0.198	1.734	Hanifin and Rajka criteria	ECI-4	Depression/Anxiety	NA	Chi-square test	NA	June 2013 and January 2014	6
11.1	Drucker, 2016	Case-control	USA	65612	16403	49209	Mean age: 48	Case: 10006/6397 Control: 30017/19192	1.541	1.445	1.644	According to ICD-9 code 691.8	NA	Depression	NA	Chi-square test	NA	NA	7
12.1	Nanda, 2016	Cohort	USA	546	59	487	7	247/299	0.6	0.2	1.9	≥1 aeroallergen SPT positive and frequent skin scratching for 6 months and 1 other symptom for 6 months (redness/red spots, raised bumps, or rough dry skin) at age 4 years	Depression subscale BASC-2 T score >59	Depression	NA	Logistic regression	7 years	Born between 2001 and 2003	6
13	Johansson, 2017	Cohort	Sweden	3606	1178	2428	10-18	NA	0.84	0.63	1.12	Parental questionnaires and include report of dry skin in combination with itchy skin lesions on age-specific locations and/or reported doctor’s diagnosis of eczema in the latest 12 months	Based on prescribed drugs for depression derived from Swedish Prescribed Drug Register (SPDR)	Depression	NA	Logistic regression	16	Born between February 1994 and November 1996	7
14	Brew, 2018	Cohort	Sweden	14197	3152	11045	9	7036/7161	1.23	1.09	1.38	Parental questionnaire	Screen for Child Anxiety Related Emotional Disorders (SCARED) and Shortened Mood and Feelings (SMFQ) questionnaires answered by parents	Depression/Anxiety	Sex, gestational age, birth weight, maternal age at delivery, parent’s birth country	NA	Until the children were 9 years old	Born between July 1998 and June 2006	7
15	Choi, 2018	Case-control	Korea	42222	21111	21111	≥19	Case: 12495/8616 Control: 12477/8634	2.36	1.48	3.74	Self-reported AD diagnosis	Self-reported diagnosis of depression by a doctor at any point in the respondent’s lifetime	Depression	Age, sex, current smoking status, current drinking status, preference for low sodium intake, BMI, and year	Multivariable regression model	NA	NA	6
16	Sato, 2018	Cohort	Sweden	201090	1439	199651	17-20	Male	1.43	1.21	1.69	Based on the record review and diagnoses conducted by a physician at the conscription assessment	Depression defined as the sum of dispensed antidepressant equivalent to a use for $180 d within 365 d in the Prescription Register	Depression	NA	Cox proportional hazards regression	30-40 years	Born from 1 January 1952 to 31 December	6
17	Thyssen, 2018	Cohort	Denmark	4269495	10038	4259457	Case: 38.3±13(mild) 42.8±15(moderate to Severe) Reference: 48±17.9	Case: 6465/3573 Reference: 2171073/2088384	1.531	1.231	1.903	According to either ICD-8 code 691 or ICD-10 code L20 given by a dermatologist	Depression defined according to either ICD-8 code 296.09, 296.29, 296.99, 298.09, 300.19, or 300,49 or ICD-10 code F32-33 Anxiety defined according to either ICD-8 code 300.0, 300.2, or ICD-10 code F40-41	Depression/Anxiety	NA	Chi-square test	15 years	The study start was set to January 1, 1997, or the date where an individual first received an adult diagnosis of AD, whichever came last	7
18	Kauppi, 2019	Case-control	Finland	98053	57690	40363	Case: 31.8±16.9 Reference: 45.7±19.4	Case: 36460/21230 Reference: 25832/14531	1.398	1.346	1.452	ICD-9 code 6918B and ICD-10 code L20.0	Depression according to Finnish version of ICD-9 2961, 2968A, 3004A; ICD-10 F32, F33, F34.1 Anxiety according to Finnish version of ICD-9 3000A–C, 3002B–D, 3002X, 3003A; ICD-10 F40–F42	Depression/Anxiety	NA	Chi-square test	Subjects reached 25 years old or more	1st January 1987 and 31st December 2014	7
19	Teichgräber, 2021	Case-control	Germany	14122	7061	7061	5-17	Case: 3771/3290 Control: 3771/3290	1.5	1.37	1.64	ICD-10. L20-L30	ICD-10: F32, F33, F41.2	Depression	NA	Multivariate logistic regression	NA	NA	9
20.2	Vittrup, 2021	Cohort	Denmark	157113	14283	142830	0-17	Case: 8138/6145 Reference: 81380/6145	1.29	0.84	2	ICD-10 code L20	ICD-10 code F40-41	Anxiety	sex, age, socioeconomic status, country of origin, somatic comorbidities, and the variable asthma/hay fever/food allergy	Cox regression models	5-18years (followed until either 31 December 2017, their 18th birthday, death, emigration or occurrence of an endpoint)	Children born in Denmark between 1 January 1995 and 31 December 2012	9

## Sheet: Depression
NO.	Study ID	Study design	Region	Sample size	n-case	n-control	Age(years)	Sex (females/males)	OR	95%LCI	95%UCI	Diagnosis of eczema	Diagnosis of Depression/Anxiety	Outcome	Adjustments	Statistical analysis	follow-up time	population period	NOS-score
1.1	Shirata, 1996	Case-control	Japan	129	64	65	Case: 26.2±7.1 Control: 26.6±7.1	Case: 42/22 Control: 43/22	6.89	3.087	15.38	Patients who were and/or had been treated by a physician during the 1-y period from April 1994 until May 1995	A depressive mood according to the GHQ Slightly affected depressive mood defined as a GHQ score of 3-4 Moderately affected depressive mood defined as a GHQ score ≥5 (Depression subscale)	Depression	NA	Chi-square test	NA	NA	7
2.1	Hashiro, 1997	Case-control	Japan	79	45	34	16-57	Case: 26/19 Control: 18/16	1.92	0.747	4.932	Rajka et al. and Yokozeki et al	SDS≥40 (Japanese criteria)	Depression	NA	Chi-square test	NA	NA	6
3	Zachariae, 2004	Case-control	Denmark	388	95	293	Mean age: Case: 30.1 Control: 44.2	Case: 59/36 Control: 187/106	5.862	3.467	9.911	Outpatient clinics of a dermatology department or as hospitalized patients with AD	BDI-II	Depression	NA	Chi-square test	NA	NA	7
4	Cvetkovski, 2006	Cohort	Denmark	614	NA	NA	Baseline: 35.8	408/213	0.7	0.3	1.5	Past flexural eczema or currently diagnosed AD by a dermatologist	BDI-II	Depression	Age, sex, diagnostic and sub_x0002_diagnostic groups, severity, disease duration, socioeconomic status and occupation	Poisson regression models	1 year	Between October 2001 and November 2002	6
5	Schmitt, 2009	Case-control	Germany	7538	3769	3769	≥15	Case: 2644/1125 Control: 2644/1125	1.42	1.13	1.79	ICD-10 L20	ICD-10 F30–39	Depression	Age, sex, presence ⁄ absence of asthma, presence ⁄ absence of allergic rhinitis, and total number of physician visits within study period for reasons other than AE (as an indicator for overall health services utilization)	Multivariate logistic regression	NA	NA	8
6	Schmitt, 2011	Cohort	Germany	1529	367	1162	10	738/791	1.13	0.75	1.72	Physician-diagnosed	German Strength and Diffi- culties Questionnaire (SDQ), parent version	Depression	Sex, location, household income, breast-feeding, single parent, early pet exposure, day care within infancy, parental history for eczema, pregnancy unplanned/unintended, allergic asthma/allergic rhinitis (ever, physician-diagnosed)	Multivariate logistic regression models	10 years	Between 1997 and 1999	7
7	Zachariae, 2012	Case-control	Denmark	40	20	20	Case: 31.4±12.7 Control: 41.2±15	Case: 12/8 Control: 16/4	18.379	0.958	352.568	Dermatologists' diagnosis of AD	BDI-13	Depression	NA	Chi-square test	NA	NA	6
9.1	Cheng, 2015	Cohort	China	16416	8208	8208	≥12	Case: 3272/4936 Control: 3272/4936	5.44	3.99	7.44	ICD-9-CM: 691 or 691.8	ICD-9-CM codes: 296.2X, 296.3X, 300.4 and 311	Depression	Adjusted by demographic data and allergic comorbidities and atopic dermatitis as a binary variable	Cox regression model	Between January 1, 1998 and December 31, 2008 to December 31st, 2011	Between January 1, 1998 and December 31, 2008	9
10.1	Catal, 2016	Case-control	Turkey	154	80	74	3-5	Case: 42/38 Control: 33/41	0.456	0.04	5.133	Hanifin and Rajka criteria	ECI-4	Depression	NA	Chi-square test	NA	June 2013 and January 2014	6
11.1	Drucker, 2016	Case-control	USA	65612	16403	49209	Mean age: 48	Case: 10006/6397 Control: 30017/19192	1.541	1.445	1.644	According to ICD-9 code 691.8	NA	Depression	NA	Chi-square test	NA	NA	7
12.1	Nanda, 2016	Cohort	USA	546	59	487	7	247/299	0.6	0.2	1.9	≥1 aeroallergen SPT positive and frequent skin scratching for 6 months and 1 other symptom for 6 months (redness/red spots, raised bumps, or rough dry skin) at age 4 years	Depression subscale BASC-2 T score >59	Depression	NA	Logistic regression	7 years	Born between 2001 and 2003	6
13	Johansson, 2017	Cohort	Sweden	3606	1178	2428	10-18	NA	0.84	0.63	1.12	Parental questionnaires and include report of dry skin in combination with itchy skin lesions on age-specific locations and/or reported doctor’s diagnosis of eczema in the latest 12 months	Based on prescribed drugs for depression derived from Swedish Prescribed Drug Register (SPDR)	Depression	NA	Logistic regression	16	Born between February 1994 and November 1996	7
15	Choi, 2018	Case-control	Korea	42222	21111	21111	≥19	Case: 12495/8616 Control: 12477/8634	2.36	1.48	3.74	Self-reported AD diagnosis	Self-reported diagnosis of depression by a doctor at any point in the respondent’s lifetime	Depression	Age, sex, current smoking status, current drinking status, preference for low sodium intake, BMI, and year	Multivariable regression model	NA	NA	6
16	Sato, 2018	Cohort	Sweden	201090	1439	199651	17-20	Male	1.43	1.21	1.69	Based on the record review and diagnoses conducted by a physician at the conscription assessment	Depression defined as the sum of dispensed antidepressant equivalent to a use for $180 d within 365 d in the Prescription Register	Depression	NA	Cox proportional hazards regression	30-40 years	Born from 1 January 1952 to 31 December	6
17.1	Thyssen, 2018	Cohort	Denmark	4269495	10038	4259457	Case: 38.3±13(mild) 42.8±15(moderate to Severe) Reference: 48±17.9	Case: 6465/3573 Reference: 2171073/2088384	1.479	1.134	1.928	According to either ICD-8 code 691 or ICD-10 code L20 given by a dermatologist	According to either ICD-8 code 296.09, 296.29, 296.99, 298.09, 300.19, or 300,49 or ICD-10 code F32-33	Depression	NA	Chi-square test	15 years	The study start was set to January 1, 1997, or the date where an individual first received an adult diagnosis of AD, whichever came last	7
18.1	Kauppi, 2019	Case-control	Finland	98053	57690	40363	Case: 31.8±16.9 Reference: 45.7±19.4	Case: 36460/21230 Reference: 25832/14531	1.23	1.17	1.29	ICD-9 code 6918B and ICD-10 code L20.0	According to Finnish version of ICD-9 2961, 2968A, 3004A; ICD-10 F32, F33, F34.1	Depression	Age and sex	Chi-square test	Subjects reached 25 years old or more	1st January 1987 and 31st December 2014	7
19	Teichgräber, 2021	Case-control	Germany	14122	7061	7061	5-17	Case: 3771/3290 Control: 3771/3290	1.5	1.37	1.64	ICD-10. L20-L30	ICD-10: F32, F33, F41.2	Depression	NA	Multivariate logistic regression	NA	NA	9
19.1	Teichgräber, 2021	Case-control	Germany	7542	3771	3771	5-17	Females only	1.43	1.26	1.61	ICD-10. L20-L30	ICD-10: F32, F33, F41.2	Depression	NA	Multivariate logistic regression	NA	NA	9
19.2	Teichgräber, 2021	Case-control	Germany	6580	3290	3290	5-17	Males only	1.58	1.39	1.8	ICD-10. L20-L30	ICD-10: F32, F33, F41.2	Depression	NA	Multivariate logistic regression	NA	NA	9
20.1	Vittrup, 2021	Cohort	Denmark	157113	14283	142830	0-17	Case: 8138/6145 Reference: 81380/6145	0.5	0.18	1.42	ICD-10 code L20	ICD-10 code F32-33	Depression	sex, age, socioeconomic status, country of origin, somatic comorbidities, and the variable asthma/hay fever/food allergy	Cox regression models	5-18years (followed until either 31 December 2017, their 18th birthday, death, emigration or occurrence of an endpoint)	Children born in Denmark between 1 January 1995 and 31 December 2012	9

## Sheet: Anxiety
NO.	Study ID	Study design	Region	Sample size	n-case	n-control	Age(years)	Sex (females/males)	OR	95%LCI	95%UCI	Diagnosis of eczema	Diagnosis of Depression/Anxiety	Outcome	Adjustments	Statistical analysis	follow-up time	population period	NOS-score
1.2	Shirata, 1996	Case-control	Japan	129	64	65	Case: 26.2±7.1 Control: 26.6±7.1	Case: 42/22 Control: 43/22	50.75	6.631	388.388	Patients who were and/or had been treated by a physician during the 1-y period from April 1994 until May 1995	Defined according to GHQ Slightly affected defined as a GHQ score of 3-4 Moderately affected defined as a GHQ score ≥ 5 (Anxiety subscale)	Anxiety	NA	Chi-square test	NA	NA	7
2.2	Hashiro, 1997	Case-control	Japan	79	45	34	16-57	Case: 26/19 Control: 18/16	1.533	0.577	4.068	Rajka et al. and Yokozeki et al		Anxiety	NA	Chi-square test	NA	NA	6
9.2	Cheng, 2015	Cohort	China	16416	8208	8208	≥12	Case: 3272/4936 Control: 3272/4936	3.57	2.55	4.98	ICD-9-CM: 691 or 691.8	ICD-9-CM codes: 300 except 300.04 and 300.03	Anxiety	Adjusted by demographic data and allergic comorbidities and atopic dermatitis as a binary variable	Cox regression model	Between January 1, 1998 and December 31, 2008 to December 31st, 2011	Between January 1, 1998 and December 31, 2008	9
10.2	Catal, 2016	Case-control	Turkey	154	80	74	3-5	Case: 42/38 Control: 33/41	0.638	0.193	2.106	Hanifin and Rajka criteria	ECI-4	Anxiety	NA	Chi-square test	NA	June 2013 and January 2014	6
11.2	Drucker, 2016	Case-control	USA	65612	16403	49209	Mean age: 48	Case: 10006/6397 Control: 30017/19192	1.683	1.572	1.803	According to ICD-9 code 691.8	NA	Anxiety	NA	Chi-square test	NA	NA	7
12.2	Nanda, 2016	Cohort	USA	546	83	463	7	247/299	1.4	0.7	3.1	≥1 aeroallergen SPT positive and frequent skin scratching for 6 months and 1 other symptom for 6 months (redness/red spots, raised bumps, or rough dry skin) at age 4 years	Anxiety subscale BASC-2 T score >59	Anxiety	NA	Logistic regression	7 years	Born between 2001 and 2003	6
17.2	Thyssen, 2018	Cohort	Denmark	4269495	10038	4259457	Case: 38.3±13(mild) 42.8±15(moderate to Severe) Reference: 48±17.9	Case: 6465/3573 Reference: 2171073/2088384	1.643	1.125	2.398	According to either ICD-8 code 691 or ICD-10 code L20 given by a dermatologist	According to either ICD-8 code 300.0,300.2, or ICD-10 code F40-41	Anxiety	NA	Chi-square test	15 years	The study start was set to January 1, 1997, or the date where an individual first received an adult diagnosis of AD, whichever came last	7
18.2	Kauppi, 2019	Case-control	Finland	98053	57690	40363	Case: 31.8±16.9 Reference: 45.7±19.4	Case: 36460/21230 Reference: 25832/14531	1.14	1.07	1.22	ICD-9 code 6918B and ICD-10 code L20.0	According to Finnish version of ICD-9 3000A–C, 3002B–D, 3002X, 3003A; ICD-10 F40–F42	Anxiety	Age and sex	Chi-square test	Subjects reached 25 years old or more	1st January 1987 and 31st December 2014	7
20.2	Vittrup, 2021	Cohort	Denmark	157113	14283	142830	0-17	Case: 8138/6145 Reference: 81380/6145	1.29	0.84	2	ICD-10 code L20	ICD-10 code F40-41	Anxiety	sex, age, socioeconomic status, country of origin, somatic comorbidities, and the variable asthma/hay fever/food allergy	Cox regression models	5-18years (followed until either 31 December 2017, their 18th birthday, death, emigration or occurrence of an endpoint)	Children born in Denmark between 1 January 1995 and 31 December 2012	9

## Sheet: NOS
Methodological Quality of Studies Included in the Final Analysis, Based on the Newcastle-Ottawa Scale
Cohort studies	Selection				Comparability	Outcome			Total score
	Representativeness of the exposed cohort	Selection of the nonexposed cohort	Ascertainment of exposure	Outcome of interest not present at start of study	Comparability of cohorts on the basis of the design or analysis	Assessment of outcome	Was Follow-up long enough for outcomes to occur	Adequacy of follow-up of cohorts
Cvetkovski, 2006	0	0	1	1	2	0	1	1	6
Schmitt, 2011	1	1	1	1	2	0	1	0	7
Covaciu, 2013	1	1	0	1	1	0	1	1	6
Cheng, 2015	1	1	1	1	2	1	1	1	9
Nanda, 2016	1	0	1	1	1	0	1	0	6
Johansson, 2017	1	1	0	1	1	1	1	1	7
Brew, 2018	1	1	0	1	2	0	1	1	7
Sato, 2018	0	0	1	1	1	1	1	1	6
Thyssen, 2018	1	1	1	1	1	1	1	0	7
Kauppi, 2019	0	0	1	1	2	1	1	1	7
Vittrup, 2021	1	1	1	1	2	1	1	1	9
Methodological Quality of Studies Included in the Final Analysis, Based on the Newcastle-Ottawa Scale
Case-control studies	Selection				Comparability	Outcome			Total score
	Is the case definition adequate?	Representativeness of the cases	Selection of Controls	Definition of Controls	Comparability of cases and controls on the basis of the design or analysis	Ascertainment of exposure	Same method of ascertainment for cases and controls	Non-Response rate
Shirata, 1996	1	0	0	1	2	1	1	1	7
Hashiro, 1997	1	0	0	1	1	1	1	1	6
Zachariae, 2004	1	1	0	1	2	1	1	0	7
Schmitt, 2009	1	1	1	1	2	1	1	0	8
Zachariae, 2012	1	0	0	1	1	1	1	1	6
Catal, 2016	1	0	0	1	2	1	1	0	6
Drucker, 2016	1	1	1	1	1	1	1	0	7
Choi, 2018	0	1	1	0	2	1	1	0	6
Teichgräber, 2021	1	1	1	1	2	1	1	1	9
